# Supplementary material for: Cross-Reactive Antibodies to the NS1 Protein of Omsk Hemorrhagic Fever Virus Are Absent in the Sera of Patients with Tick-Borne Encephalitis
Source: Viruses. 2024 Jun 27;16(7):1032. doi: 10.3390/v16071032 (PMC11281406; doi:10.3390/v16071032)
Supplement: Supplementary file 1 [file viruses-16-01032-s001.zip]

Archive with 1 entries (1 files):
- viruses-3025339-supplementary.pdf
